# Supplementary material for: The Effect of Hemp Cake (Cannabis sativa L.) on the Characteristics of Meatballs Stored in Refrigerated Conditions
Source: Molecules. 2021 Aug 31;26(17):5284. doi: 10.3390/molecules26175284 (PMC8433655; doi:10.3390/molecules26175284)
Supplement: Supplementary file 1 [file molecules-26-05284-s001.zip]

Archive with 1 entries (1 files):
- molecules-1318905-supplementary.pdf
